# Supplementary material for: A Polyclonal SELEX Aptamer Library Allows Differentiation of Candida albicans, C. auris and C. parapsilosis Cells from Human Dermal Fibroblasts
Source: J Fungi (Basel). 2022 Aug 15;8(8):856. doi: 10.3390/jof8080856 (PMC9410195; doi:10.3390/jof8080856)
Supplement: Supplementary file 1 [file jof-08-00856-s001.zip]

Archive with 1 entries (1 files):
- jof-1838930 - supplementary.pdf
